# Supplementary material for: Caregiver Knowledge, Attitude, and Behavior toward Care of Children with Cerebral Palsy: A Saudi Arabian Perspective
Source: Healthcare (Basel). 2024 May 10;12(10):982. doi: 10.3390/healthcare12100982 (PMC11121316; doi:10.3390/healthcare12100982)
Supplement: Supplementary file 1 [file healthcare-12-00982-s001.zip]

Archive with 1 entries (1 files):
- healthcare-2953477-supplementary.pdf
